# Supplementary material for: Comprehensive Expression Analysis of the WRKY Gene Family in Phoebe bournei under Drought and Waterlogging Stresses
Source: Int J Mol Sci. 2024 Jul 2;25(13):7280. doi: 10.3390/ijms25137280 (PMC11242546; doi:10.3390/ijms25137280)
Supplement: Supplementary file 1 [file ijms-25-07280-s001.zip]

Archive with 1 entries (1 files):
- ijms-3065120-supplementary.pdf
